# Supplementary material for: Optimization of Recycled a-FePO4/rGO Composites via Thermal Reduction for Enhanced-Performance Lithium-Ion Batteries
Source: Materials (Basel). 2025 Oct 23;18(21):4850. doi: 10.3390/ma18214850 (PMC12610454; doi:10.3390/ma18214850)
Supplement: Supplementary file 1 [file materials-18-04850-s001.zip]

Archive with 1 entries (1 files):
- materials-3910928-supplementary.pdf
